# Supplementary material for: Ultrarare Missense Variants Implicated in Utah Pedigrees Multiply Affected With Schizophrenia
Source: Biol Psychiatry Glob Open Sci. 2023 Feb 16;3(4):797–802. doi: 10.1016/j.bpsgos.2023.02.002 (PMC10593875; doi:10.1016/j.bpsgos.2023.02.002)
Supplement: Key Resources Table [file mmc2.xlsx]

## Sheet: Key Resources Table
KEY RESOURCES TABLE
Resource Type	Specific Reagent or Resource	Source or Reference	Identifiers	Additional Information
Add additional rows as needed for each resource type	Include species and sex when applicable.	Include name of manufacturer, company, repository, individual, or research lab. Include PMID or DOI for references; use “this paper” if new.	Include catalog numbers, stock numbers, database IDs or accession numbers, and/or RRIDs. RRIDs are highly encouraged; search for RRIDs at https://scicrunch.org/resources.	Include any additional information or notes if necessary.
Commercial Assay Or Kit	TruSeq Nano library prep kit	Illumina	Cat No 20015965
Commercial Assay Or Kit	HT DNA HS Reagent Kit (LabChip GX Touch)	LabChip	Cat No CLS760672
Deposited Data; Public Database	gnomAD v2.1.1	https://doi.org/10.1038/s41586-020-2308-7	RRID:SCR_014964
Deposited Data; Public Database	dbNSFP v4.1	https://doi.org/10.1186/s13073-020-00803-9	RRID:SCR_005178
Software; Algorithm	bcl2fastq v2.17.1.14	Illumina	RRID:SCR_015058
Software; Algorithm	BCBio-Nextgen v0.9.7	https://doi.org/10.5281/zenodo.3564938	RRID:SCR_004316
Software; Algorithm	bwa mem v0.7.13	https://arxiv.org/abs/1303.3997	RRID:SCR_010910
Software; Algorithm	samblaster v0.1.22	https://doi.org/10.1093/bioinformatics/btu314	RRID:SCR_000468
Software; Algorithm	Genome Analysis ToolKit v3.4-0-g7e26428, v3.8-0-ge9d806836	https://doi.org/10.1002/0471250953.bi1110s43	RRID:SCR_001876
Software; Algorithm	peddy v0.4	https://doi.org/10.1016/j.ajhg.2017.01.017	RRID:SCR_017287
Software; Algorithm	XPAT v1.0	https://doi.org/10.1093/nar/gkx1280	https://hufflab.org/software/xpat/
Software; Algorithm	bcftools v1.11	https://doi.org/10.1093/gigascience/giab008	RRID:SCR_005227
Software; Algorithm	SnpSift v5.0	https://doi.org/10.4161/fly.19695	RRID:SCR_015624
Software; Algorithm	picard	http://broadinstitute.github.io/picard/	RRID:SCR_006525
Software; Algorithm	VEP v97	https://doi.org/10.1186/s13059-016-0974-4	RRID:SCR_007931
Software; Algorithm	CNVnator v0.3.3	https://doi.org/10.1101/gr.114876.110	RRID:SCR_010821
Software; Algorithm	ERDS v1.1	https://doi.org/10.1016/j.ajhg.2012.07.004	https://github.com/igm-team/ERDS
Software; Algorithm	lumpy v0.2.13	https://doi.org/10.1186/gb-2014-15-6-r84	RRID:SCR_003253
Software; Algorithm	manta	Illumina	https://github.com/Illumina/manta

## Sheet: Instructions
Key Resource Table
The journals of the Society of Biological Psychiatry support efforts in the biomedical research community to improve transparency and reproducibility in published research. Thus, Biological Psychiatry and Biological Psychiatry: Cognitive Neuroscience and Neuroimaging are pleased to participate in the initiative to include a Key Resources Table in published articles.
Authors are asked to submit this table at first revision, which may be uploaded using the "Key Resources Table" item type. This table will then be published as supplemental information.
The Key Resources Table is designed to promote reproducibility and thus, should include the resources and relevant details necessary to reproduce the study's results. It does not need to be exhaustive. Extensive lists (e.g., oligonucleotides, etc.) may be supplied in a supplementary table and the table referenced here. We strongly encourage the use of RRID identifiers that provide persistent, uni…
Resource categories
Note: For all categories, indicate sex and species when applicable
● Antibody - include host organism common name and clonality (e.g., “mouse monoclonal”)
● Biological sample - any other biological entity, ranging from isolated tissue to defined population
● Cell line - if a primary cell line, describe in Additional Information
● Chemical compound, drug - commercially available reagents
● Commercial assay/kit - detection assays; labeling and sample preparation kits
● Deposited data or public database - include both raw data from this paper deposited into a repository and public repository databases (postmortem tissue; genetic consortia data; etc.)
● Genetic reagent - applies to mutations and variants in whole organism, including transgenically introduced constructs
● Peptide, recombinant protein - commercially available reagents
● Recombinant DNA reagent - traditional cultured clones, plasmids, cDNAs, etc., including recombinant DNA libraries
● Sequence-based reagent - oligonucleotides, primers, etc.; indicate sequence
● Software, algorithm - include version number and URL for download
● Organism/Strain - applies to whole organism
● Transfected construct - in cell line; indicate species of cell line or construct component
● Other - miscellaneous other categories, including histological stains

## Sheet: Example Table
EXAMPLE KEY RESOURCES TABLE
Resource Type	Specific Reagent or Resource	Source or Reference	Identifiers	Additional Information
Add additional rows as needed for each resource type	Include species and sex when applicable.	Include name of manufacturer, company, repository, individual, or research lab. Include PMID or DOI for references; use “this paper” if new.	Include catalog numbers, stock numbers, database IDs or accession numbers, and/or RRIDs. RRIDs are highly encouraged; search for RRIDs at https://scicrunch.org/resources.	Include any additional information or notes if necessary.
Antibody	rabbit anti-E2F2	Abcam	Abcam Cat# ab50917, RRID:AB_869541
Antibody	total actin	MP Biomedicals	Cat#8691002, RRID:AB_2335304
Antibody	E2F3	Santa Cruz	C-18, Cat#SC-878, RRID:AB_2096807
Bacterial or Viral Strain	AAV-hSyn-DIO-hM3D(Gq)-mCherry	University of North Carolina Vector Core	N/A
Bacterial or Viral Strain	HSV-wtSmurf1	PMID: 10458166	Addgene plasmid # 11752
Biological Sample	postmortem brain tissue	Harvard Brain Tissue Resource Center	RRID:SCR_003316
Cell Line	control 03231 iPSC line	National Institute of Neurological Disorders and Stroke repository	NINDS # ND03231; RRID:SCR_004520
Chemical Compound, Drug	Terazosin	Sigma-Aldrich	N/A
Commercial Assay Or Kit	Bio-Rad DC Protein Assay	Bio-Rad Laboratories, Inc.	# 5000111
Commercial Assay Or Kit	TruSeq Stranded mRNA Sample Prep Kit v2	Illumina, Inc.	Cat. No. RS-122-2101
Deposited Data; Public Database	GSE17806, GSE53987, GSE35978, GSE13564, GSE80655, and GSE25219	NCBI GEO DataSets	RRID:SCR_005012; https://www.ncbi.nlm.nih.gov/gds
Organism/Strain	Mouse: C57BL/6J, male	The Jackson Laboratory	RRID:IMSR_JAX:000664
Sequence-Based Reagent	Primers for RT-qPCR, see Table S1	This paper	N/A
Software; Algorithm	HTSeq Python package	https://doi.org/10.1093/bioinformatics/btp120; https://doi.org/10.1093/bioinformatics/btu638	RRID:SCR_005514
Software; Algorithm	MATLAB v9.1	Mathworks	RRID:SCR_001622
